# Supplementary material for: Genome-wide mapping of main histone modifications and coordination regulation of metabolic genes under salt stress in pea (Pisum sativum L)
Source: Hortic Res. 2024 Sep 16;11(12):uhae259. doi: 10.1093/hr/uhae259 (PMC11630261; doi:10.1093/hr/uhae259)
Supplement: Web_Material_uhae259 [file web_material_uhae259.zip]

Archive with 6 entries (6 files):
- supplemental figures.pdf
- table S1.xlsx
- table S2.xlsx
- table S3.xlsx
- table S4.xlsx
- table S5.xlsx
