# Supplementary material for: Genome-wide mapping of main histone modifications and coordination regulation of metabolic genes under salt stress in pea (Pisum sativum L)
Source: Hortic Res. 2024 Sep 16;11(12):uhae259. doi: 10.1093/hr/uhae259 (PMC11630261; doi:10.1093/hr/uhae259)
Supplement: Web_Material_uhae259 [file web_material_uhae259.zip › table S1.xlsx]

## Sheet: Sheet1
Table.S1 Sequenced data alignment summary
Sample	total reads	total mapped(%)	non_unique(%)	unique(%)
CK-H3K4me3	100998596	89.87	68.69	15.45
CK-H3K9AC	109215018	77.75	57.11	16
CK-H3K27me3	92338635	68.76	51.39	13.8
CK-H3K9me2	114329801	85.24	68.97	10.85
CK-input	107803462	97.16	72.7	17.93
Nacl-H3K4me3	166564090	54.01	42.72	8.93
Nacl-H3K9ac	95735882	78.93	56.89	16.57
Nacl-H3K27me3	109068401	59.54	46.15	11.19
Nacl-input	108325317	95.28	74.39	16.36
CK_1	45397464	0.9581	0.0583	0.8997
CK_2	47125380	0.9575	0.0734	0.8842
CK_3	47833534	0.9566	0.0792	0.8774
T_1	47103078	0.9544	0.1206	0.8338
T_2	45579530	0.9562	0.1101	0.8461
T_3	46774138	0.9542	0.0862	0.868
