# Supplementary material for: Genome-wide mapping of main histone modifications and coordination regulation of metabolic genes under salt stress in pea (Pisum sativum L)
Source: Hortic Res. 2024 Sep 16;11(12):uhae259. doi: 10.1093/hr/uhae259 (PMC11630261; doi:10.1093/hr/uhae259)
Supplement: Web_Material_uhae259 [file web_material_uhae259.zip › table S2.xlsx]

## Sheet: Sheet1
Table.S2 Characteristics of H3K4me3,H3K27me3 and H3K9ac peaks in Pea seedling
Sample	Peak Number	Total Lenth (ratio in genome)	Gnen Number (ratio in genome)
CK-H3K4me3	55681	16925850(13.6%)	20942(46.8%)
CK-H3K9ac	51175	20685269(16.6%)	27178(60.7%)
CK-H3K27me3	56868	17111930(13.7%)	25795(57.6%)
CK-H3K9me2	75337	69090592(54.1%)	12018(26.8%)
Nacl-H3K4me3	66524	15673930(12.6%)	27868(62.3%)
Nacl-H3K9ac	33069	8806378(7.1%)	17096(38.2%)
Nacl-H3K27me3	126019	34546521(27.7%)	34997(78.2%)
