# Supplementary material for: Genome-wide mapping of main histone modifications and coordination regulation of metabolic genes under salt stress in pea (Pisum sativum L)
Source: Hortic Res. 2024 Sep 16;11(12):uhae259. doi: 10.1093/hr/uhae259 (PMC11630261; doi:10.1093/hr/uhae259)
Supplement: Web_Material_uhae259 [file web_material_uhae259.zip › table S3.xlsx]

## Sheet: CK VS Nacl all DEG-GO
ID	Description	GO_Class	GeneRatio	BgRatio	pvalue	padj	Count	geneID
GO:0004601	peroxidase activity	MF	38/1519	107/20026	1.39047e-16	4.57466e-14	38	Psat4g083280/Psat5g265240/Psat6g168600/Psat1g169000/Psat7g198640/Psat0s2587g0080/Psat2g173800/Psat1g168920/Psat2g052520/Psat3g025400/Psat0s2587g0120/Psat0s3643g0040/Psat3g121200/Psat1g168200/Psat5g250480/Psat5g250400/Psat2g098680/Psat2g027480/Psat5g070200/Psat4g096280/Psat1g095120/Psat5g250040/Psat0s2008g0040/Psat1g168680/Psat5g290760/Psat3g011120/Psat6g191000/Psat5g066320/Psat6g151240/Psat6g0701…
GO:0006979	response to oxidative stress	BP	38/1519	114/20026	1.5495e-15	2.54893e-13	38	Psat4g083280/Psat5g265240/Psat6g168600/Psat1g169000/Psat7g198640/Psat0s2587g0080/Psat2g173800/Psat1g168920/Psat2g052520/Psat3g025400/Psat0s2587g0120/Psat0s3643g0040/Psat3g121200/Psat1g168200/Psat5g250480/Psat5g250400/Psat2g098680/Psat2g027480/Psat5g070200/Psat4g096280/Psat1g095120/Psat5g250040/Psat0s2008g0040/Psat1g168680/Psat5g290760/Psat6g191000/Psat6g102120/Psat5g066320/Psat6g070120/Psat5g2501…
GO:0020037	heme binding	MF	85/1519	449/20026	2.49738e-15	2.73879e-13	85	Psat4g083280/Psat5g265240/Psat4g204120/Psat6g168600/Psat1g169000/Psat7g198640/Psat0s2587g0080/Psat6g174720/Psat2g173800/Psat1g168920/Psat2g052520/Psat3g025400/Psat1g212440/Psat0s2587g0120/Psat2g059200/Psat0s3643g0040/Psat2g181760/Psat3g121200/Psat1g168200/Psat5g170400/Psat2g162760/Psat5g162040/Psat5g250480/Psat5g250400/Psat6g135960/Psat6g134800/Psat2g098680/Psat2g027480/Psat6g057040/Psat5g070200/…
GO:0042744	hydrogen peroxide catabolic process	BP	23/1519	52/20026	6.08394e-13	5.00404e-11	23	Psat4g083280/Psat6g168600/Psat1g169000/Psat1g168920/Psat2g052520/Psat3g025400/Psat0s2587g0120/Psat1g168200/Psat5g250480/Psat5g250400/Psat2g027480/Psat5g070200/Psat4g096280/Psat1g168680/Psat6g191000/Psat6g070120/Psat5g250120/Psat5g067360/Psat2g068760/Psat6g099960/Psat5g066280/Psat5g131320/Psat4g102320
GO:0005199	structural constituent of cell wall	MF	9/1519	12/20026	1.44886e-08	9.53353e-07	9	Psat7g229360/Psat0s3952g0120/Psat0s3952g0080/Psat0s2492g0040/Psat7g212200/Psat6g050240/Psat6g193960/Psat1g093960/Psat1g095640
GO:0043565	sequence-specific DNA binding	MF	42/1519	225/20026	4.42401e-08	2.42583e-06	42	Psat5g135880/Psat4g216920/Psat2g177440/Psat0s734g0120/Psat4g005720/Psat2g076800/Psat1g043120/Psat7g029720/Psat4g080520/Psat6g138840/Psat7g131680/Psat7g092240/Psat4g052920/Psat0s4693g0040/Psat6g108400/Psat0s280g0040/Psat7g249440/Psat3g019320/Psat7g069920/Psat3g118040/Psat0s1206g0280/Psat7g155640/Psat3g105240/Psat5g236440/Psat1g162600/Psat7g004560/Psat7g219640/Psat3g003840/Psat6g171560/Psat4g052600…
GO:0009664	plant-type cell wall organization	BP	14/1519	38/20026	3.35004e-07	1.57452e-05	14	Psat0s3952g0120/Psat3g015800/Psat0s3952g0080/Psat0s2492g0040/Psat7g212200/Psat4g135360/Psat5g069160/Psat6g050240/Psat2g040800/Psat6g193960/Psat1g093960/Psat2g117800/Psat5g150120/Psat1g095640
GO:0005506	iron ion binding	MF	55/1519	359/20026	4.41142e-07	1.81419e-05	55	Psat4g204120/Psat6g174720/Psat1g212440/Psat2g059200/Psat2g181760/Psat5g170400/Psat2g162760/Psat5g162040/Psat6g135960/Psat6g134800/Psat6g057040/Psat6g229280/Psat4g168760/Psat7g164440/Psat0ss1860g0160/Psat1g078480/Psat0s213g0080/Psat3g036440/Psat0s106g0040/Psat2g187840/Psat7g236520/Psat3g167720/Psat0ss1494g0120/Psat1g076200/Psat1g079840/Psat7g112400/Psat6g131880/Psat3g147840/Psat0s213g0120/Psat4g18…
GO:0004497	monooxygenase activity	MF	47/1519	289/20026	5.33313e-07	1.94955e-05	47	Psat4g204120/Psat6g174720/Psat1g212440/Psat2g059200/Psat2g181760/Psat5g170400/Psat2g162760/Psat5g162040/Psat6g135960/Psat6g134800/Psat6g057040/Psat6g229280/Psat4g168760/Psat1g078480/Psat0s213g0080/Psat3g036440/Psat0s106g0040/Psat7g236520/Psat3g167720/Psat0ss1494g0120/Psat1g076200/Psat1g079840/Psat7g112400/Psat6g131880/Psat3g147840/Psat0s213g0120/Psat4g189640/Psat2g053680/Psat7g238360/Psat6g156120…
GO:0016705	oxidoreductase activity, acting on paired donors, with incorporation or reduction of molecular oxygen	MF	49/1519	312/20026	8.87975e-07	2.92144e-05	49	Psat4g204120/Psat6g174720/Psat1g212440/Psat2g059200/Psat2g181760/Psat5g170400/Psat2g162760/Psat5g162040/Psat6g135960/Psat6g134800/Psat6g057040/Psat6g229280/Psat4g168760/Psat1g078480/Psat0s213g0080/Psat3g036440/Psat5g258560/Psat0s106g0040/Psat7g236520/Psat3g167720/Psat0ss1494g0120/Psat1g076200/Psat1g079840/Psat7g112400/Psat6g131880/Psat3g147840/Psat0s213g0120/Psat4g189640/Psat2g053680/Psat7g238360…
GO:0010427	abscisic acid binding	MF	9/1519	20/20026	6.32002e-06	0.000173274	9	Psat4g174160/Psat4g025040/Psat1g157200/Psat0s992g0120/Psat1g157360/Psat0s992g0040/Psat1g156800/Psat0s992g0080/Psat1g156720
GO:0038023	signaling receptor activity	MF	9/1519	20/20026	6.32002e-06	0.000173274	9	Psat4g174160/Psat4g025040/Psat1g157200/Psat0s992g0120/Psat1g157360/Psat0s992g0040/Psat1g156800/Psat0s992g0080/Psat1g156720
GO:0030247	polysaccharide binding	MF	13/1519	42/20026	8.28564e-06	0.00020969	13	Psat7g024680/Psat0ss1196g0560/Psat6g037360/Psat6g037320/Psat4g160720/Psat6g038840/Psat3g156000/Psat6g038800/Psat6g031360/Psat3g013680/Psat3g037720/Psat3g002640/Psat7g024600
GO:0008194	UDP-glycosyltransferase activity	MF	30/1519	171/20026	1.29896e-05	0.000305257	30	Psat3g039000/Psat4g030960/Psat2g053960/Psat3g003800/Psat3g038920/Psat2g058960/Psat7g063080/Psat4g136120/Psat3g038960/Psat2g019000/Psat1g068480/Psat4g226120/Psat3g089440/Psat7g075800/Psat3g069880/Psat2g133040/Psat1g214440/Psat6g020680/Psat4g031120/Psat6g218880/Psat2g018960/Psat0ss9363g0080/Psat7g154280/Psat4g226760/Psat2g018880/Psat7g126000/Psat0s1048g0120/Psat0s921g0320/Psat1g067760/Psat5g251280
GO:0004864	protein phosphatase inhibitor activity	MF	9/1519	22/20026	1.62818e-05	0.000334794	9	Psat4g174160/Psat4g025040/Psat1g157200/Psat0s992g0120/Psat1g157360/Psat0s992g0040/Psat1g156800/Psat0s992g0080/Psat1g156720
GO:0009738	abscisic acid-activated signaling pathway	BP	9/1519	22/20026	1.62818e-05	0.000334794	9	Psat4g174160/Psat4g025040/Psat1g157200/Psat0s992g0120/Psat1g157360/Psat0s992g0040/Psat1g156800/Psat0s992g0080/Psat1g156720
GO:0048544	recognition of pollen	BP	14/1519	51/20026	1.75618e-05	0.000339873	14	Psat4g203360/Psat3g035800/Psat1g210480/Psat7g107160/Psat5g219000/Psat7g161200/Psat5g153480/Psat7g107200/Psat1g210040/Psat4g136080/Psat5g247960/Psat4g124160/Psat5g247880/Psat3g147280
GO:0004190	aspartic-type endopeptidase activity	MF	18/1519	79/20026	1.98421e-05	0.00036267	18	Psat1g180960/Psat4g031800/Psat4g020480/Psat0s1985g0160/Psat1g182240/Psat5g058200/Psat4g161080/Psat4g031840/Psat0s3629g0040/Psat1g179080/Psat1g038960/Psat6g125800/Psat6g235160/Psat6g125720/Psat0ss2193g0080/Psat5g252400/Psat3g102680/Psat0s140g0160
GO:0046983	protein dimerization activity	MF	46/1519	323/20026	2.60479e-05	0.00045104	46	Psat5g189240/Psat1g212320/Psat4g046280/Psat4g197800/Psat4g119760/Psat3g156680/Psat5g050120/Psat3g198520/Psat5g288240/Psat6g202840/Psat5g018480/Psat1g140200/Psat1g107040/Psat0s1479g0040/Psat7g120280/Psat4g194760/Psat6g202400/Psat6g180960/Psat3g017360/Psat7g191640/Psat4g117960/Psat3g198600/Psat4g195680/Psat2g092880/Psat4g227800/Psat5g098760/Psat5g105200/Psat1g126560/Psat2g069320/Psat0s3505g0040/Psa…
GO:0006559	L-phenylalanine catabolic process	BP	6/1519	10/20026	3.03351e-05	0.000499013	6	Psat3g072160/Psat1g046920/Psat3g023040/Psat2g001960/Psat6g182520/Psat0s4534g0080
GO:0015914	phospholipid transport	BP	9/1519	26/20026	7.74468e-05	0.00115818	9	Psat4g044160/Psat0s3755g0080/Psat5g230160/Psat0s3755g0040/Psat2g123000/Psat0s13g0040/Psat2g088720/Psat4g186080/Psat0s13g0080
GO:0140326	ATPase-coupled intramembrane lipid transporter activity	MF	9/1519	26/20026	7.74468e-05	0.00115818	9	Psat4g044160/Psat0s3755g0080/Psat5g230160/Psat0s3755g0040/Psat2g123000/Psat0s13g0040/Psat2g088720/Psat4g186080/Psat0s13g0080
GO:0004674	protein serine/threonine kinase activity	MF	19/1519	98/20026	0.000124595	0.00178225	19	Psat2g073080/Psat4g203360/Psat1g210480/Psat7g107160/Psat6g037320/Psat5g219000/Psat5g128240/Psat7g161200/Psat5g287680/Psat5g153480/Psat7g107200/Psat1g210040/Psat1g005280/Psat5g224600/Psat4g136080/Psat5g158440/Psat4g124160/Psat5g247880/Psat3g147280
GO:0004866	endopeptidase inhibitor activity	MF	8/1519	22/20026	0.000131041	0.00179636	8	Psat5g029920/Psat1g112520/Psat1g112600/Psat5g029880/Psat1g007640/Psat1g122520/Psat0s2953g0160/Psat1g122280
GO:0008171	O-methyltransferase activity	MF	10/1519	34/20026	0.000148198	0.00195029	10	Psat4g119760/Psat0s2452g0040/Psat3g198520/Psat6g187080/Psat6g187120/Psat0s1479g0040/Psat3g198600/Psat5g105200/Psat7g018920/Psat3g060240
GO:0005384	manganese ion transmembrane transporter activity	MF	6/1519	13/20026	0.000203066	0.00247439	6	Psat6g193360/Psat1g097360/Psat3g112360/Psat7g097040/Psat4g203680/Psat1g218880
GO:0030026	cellular manganese ion homeostasis	BP	6/1519	13/20026	0.000203066	0.00247439	6	Psat6g193360/Psat1g097360/Psat3g112360/Psat7g097040/Psat4g203680/Psat1g218880
GO:0006952	defense response	BP	21/1519	122/20026	0.000322331	0.00378739	21	Psat2g015000/Psat4g174160/Psat7g136960/Psat1g193360/Psat4g025040/Psat1g157200/Psat0s3261g0040/Psat4g103600/Psat0s992g0120/Psat1g157360/Psat6g145760/Psat3g007040/Psat0s992g0040/Psat4g180440/Psat1g156800/Psat6g146200/Psat5g242640/Psat0s992g0080/Psat7g115720/Psat1g156720/Psat5g242600
GO:0047834	D-threo-aldose 1-dehydrogenase activity	MF	10/1519	38/20026	0.000404163	0.00458516	10	Psat7g181240/Psat1g141040/Psat2g003920/Psat1g141080/Psat5g103560/Psat5g177840/Psat2g003880/Psat3g187800/Psat7g254320/Psat7g257600
GO:0000287	magnesium ion binding	MF	21/1519	125/20026	0.000452171	0.00482639	21	Psat3g036800/Psat0s3493g0120/Psat0s1929g0160/Psat1g199560/Psat0s3493g0080/Psat4g058160/Psat4g044160/Psat4g218040/Psat0s3755g0080/Psat6g136040/Psat5g230160/Psat5g248840/Psat0s3755g0040/Psat2g123000/Psat2g068080/Psat0s13g0040/Psat2g088720/Psat4g186080/Psat0s13g0080/Psat3g155720/Psat6g174960
GO:0004867	serine-type endopeptidase inhibitor activity	MF	5/1519	10/20026	0.000454766	0.00482639	5	Psat1g089000/Psat7g225880/Psat4g107840/Psat7g225960/Psat2g130960
GO:0005516	calmodulin binding	MF	8/1519	26/20026	0.000486952	0.00497036	8	Psat1g022360/Psat2g171320/Psat7g011400/Psat4g056120/Psat3g013600/Psat2g119360/Psat1g036680/Psat7g011360
GO:0005576	extracellular region	CC	12/1519	53/20026	0.000498547	0.00497036	12	Psat2g175880/Psat7g229360/Psat3g015800/Psat7g053040/Psat4g135360/Psat5g069160/Psat5g109800/Psat2g040800/Psat2g117800/Psat5g150120/Psat6g227640/Psat0ss29203g0040
GO:0022857	transmembrane transporter activity	MF	52/1519	429/20026	0.000535785	0.00518451	52	Psat5g060400/Psat1g055840/Psat1g186400/Psat3g112280/Psat3g081800/Psat3g048520/Psat1g078400/Psat1g089880/Psat5g133000/Psat6g110760/Psat6g213680/Psat5g133240/Psat3g049560/Psat6g233120/Psat6g042440/Psat7g227560/Psat5g139200/Psat0s3129g0040/Psat3g086280/Psat1g089520/Psat6g128720/Psat5g012640/Psat7g241560/Psat4g125520/Psat1g196720/Psat5g125000/Psat0s3072g0120/Psat0s909g0040/Psat3g041520/Psat6g042240/P…
GO:0006813	potassium ion transport	BP	6/1519	18/20026	0.00157894	0.014842	6	Psat6g071760/Psat4g153760/Psat1g221960/Psat0s2056g0040/Psat1g190480/Psat0s3343g0080
GO:0005216	ion channel activity	MF	8/1519	31/20026	0.00174954	0.0159889	8	Psat5g247160/Psat3g198400/Psat6g071760/Psat1g221960/Psat0s2056g0040/Psat1g190480/Psat4g142960/Psat0s3343g0080
GO:0046274	lignin catabolic process	BP	6/1519	19/20026	0.00216089	0.0187088	6	Psat7g247800/Psat2g032200/Psat5g161560/Psat7g242520/Psat3g137280/Psat0s3074g0040
GO:0052716	hydroquinone:oxygen oxidoreductase activity	MF	6/1519	19/20026	0.00216089	0.0187088	6	Psat7g247800/Psat2g032200/Psat5g161560/Psat7g242520/Psat3g137280/Psat0s3074g0040
GO:0005249	voltage-gated potassium channel activity	MF	5/1519	14/20026	0.00279422	0.0235718	5	Psat6g071760/Psat1g221960/Psat0s2056g0040/Psat1g190480/Psat0s3343g0080
GO:0048046	apoplast	CC	7/1519	27/20026	0.00327753	0.0269577	7	Psat0s1507g0040/Psat7g247800/Psat2g032200/Psat5g161560/Psat7g242520/Psat3g137280/Psat0s3074g0040
GO:0005507	copper ion binding	MF	12/1519	66/20026	0.00369162	0.029623	12	Psat2g164640/Psat7g053040/Psat6g000080/Psat5g109800/Psat7g247800/Psat2g032200/Psat5g161560/Psat7g242520/Psat2g182880/Psat3g137280/Psat4g088800/Psat0s3074g0040
GO:0015743	malate transport	BP	5/1519	15/20026	0.00393193	0.0304613	5	Psat3g064560/Psat2g173480/Psat0s2189g0120/Psat4g079160/Psat7g205640
GO:0006811	ion transport	BP	8/1519	35/20026	0.00398126	0.0304613	8	Psat5g247160/Psat3g198400/Psat6g071760/Psat1g221960/Psat0s2056g0040/Psat1g190480/Psat4g142960/Psat0s3343g0080
GO:0007165	signal transduction	BP	24/1519	180/20026	0.00489503	0.0366015	24	Psat0s1670g0080/Psat0ss6646g0280/Psat1g049920/Psat4g133360/Psat6g023560/Psat2g115400/Psat6g021680/Psat4g186000/Psat0s3979g0240/Psat5g250840/Psat2g013360/Psat4g185960/Psat5g111600/Psat1g174280/Psat5g251160/Psat7g162760/Psat7g161680/Psat2g115480/Psat7g233200/Psat6g134240/Psat2g013480/Psat2g153400/Psat6g168120/Psat7g077280
GO:0009535	chloroplast thylakoid membrane	CC	5/1519	16/20026	0.00536597	0.0392312	5	Psat6g136800/Psat5g102720/Psat5g286680/Psat2g180880/Psat5g033960
GO:0016747	acyltransferase activity, transferring groups other than amino-acyl groups	MF	20/1519	144/20026	0.00617412	0.0441584	20	Psat5g052800/Psat1g026400/Psat5g022440/Psat5g268840/Psat3g008800/Psat2g144000/Psat0s1110g0120/Psat5g049160/Psat6g102520/Psat0s5005g0040/Psat6g030240/Psat6g102560/Psat3g202480/Psat0s1717g0120/Psat1g204680/Psat1g069360/Psat0s4042g0080/Psat6g102600/Psat0s931g0080/Psat3g173880
GO:0006629	lipid metabolic process	BP	18/1519	126/20026	0.00680245	0.0455162	18	Psat3g000400/Psat3g064440/Psat4g020480/Psat2g010640/Psat3g127280/Psat7g163680/Psat7g172080/Psat3g002800/Psat4g224240/Psat0s3917g0040/Psat1g179080/Psat7g257080/Psat2g167560/Psat6g091640/Psat4g074840/Psat3g042880/Psat1g206640/Psat1g176320
GO:0008061	chitin binding	MF	4/1519	11/20026	0.0070557	0.0455162	4	Psat5g020240/Psat5g000800/Psat5g291720/Psat3g007040
GO:0016831	carboxy-lyase activity	MF	4/1519	11/20026	0.0070557	0.0455162	4	Psat0s3493g0120/Psat1g199560/Psat0s3493g0080/Psat6g231280
GO:0052861	glucan endo-1,3-beta-glucanase activity, C-3 substituted reducing group	MF	4/1519	11/20026	0.0070557	0.0455162	4	Psat1g062440/Psat1g062360/Psat0s3000g0160/Psat0s3000g0040
GO:0099402	plant organ development	BP	4/1519	11/20026	0.0070557	0.0455162	4	Psat6g087640/Psat2g154880/Psat3g077680/Psat5g127000
GO:0043531	ADP binding	MF	18/1519	127/20026	0.00737965	0.0466905	18	Psat0s1670g0080/Psat5g226680/Psat2g139760/Psat5g224080/Psat3g156760/Psat4g110240/Psat2g013360/Psat4g185960/Psat5g220960/Psat6g011320/Psat2g164720/Psat4g088560/Psat2g060160/Psat6g104440/Psat3g074200/Psat5g170640/Psat2g013480/Psat7g067680

## Sheet: CK VS Nacl up DEG-GO
ID	Description	GO_Class	GeneRatio	BgRatio	pvalue	padj	Count	geneID
GO:0004601	peroxidase activity	MF	35/865	107/20026	8.87758e-22	2.26378e-19	35	Psat4g083280/Psat5g265240/Psat6g168600/Psat1g169000/Psat7g198640/Psat0s2587g0080/Psat1g168920/Psat2g052520/Psat3g025400/Psat0s2587g0120/Psat0s3643g0040/Psat3g121200/Psat1g168200/Psat5g250480/Psat5g250400/Psat2g027480/Psat5g070200/Psat4g096280/Psat1g095120/Psat5g250040/Psat0s2008g0040/Psat1g168680/Psat5g290760/Psat3g011120/Psat6g191000/Psat5g066320/Psat6g151240/Psat6g070120/Psat5g250120/Psat5g0673…
GO:0006979	response to oxidative stress	BP	33/865	114/20026	9.21572e-19	1.175e-16	33	Psat4g083280/Psat5g265240/Psat6g168600/Psat1g169000/Psat7g198640/Psat0s2587g0080/Psat1g168920/Psat2g052520/Psat3g025400/Psat0s2587g0120/Psat0s3643g0040/Psat3g121200/Psat1g168200/Psat5g250480/Psat5g250400/Psat2g027480/Psat5g070200/Psat4g096280/Psat1g095120/Psat5g250040/Psat0s2008g0040/Psat1g168680/Psat5g290760/Psat6g191000/Psat5g066320/Psat6g070120/Psat5g250120/Psat5g067360/Psat2g068760/Psat6g0999…
GO:0042744	hydrogen peroxide catabolic process	BP	22/865	52/20026	5.80461e-17	4.93392e-15	22	Psat4g083280/Psat6g168600/Psat1g169000/Psat1g168920/Psat2g052520/Psat3g025400/Psat0s2587g0120/Psat1g168200/Psat5g250480/Psat5g250400/Psat2g027480/Psat5g070200/Psat4g096280/Psat1g168680/Psat6g191000/Psat6g070120/Psat5g250120/Psat5g067360/Psat2g068760/Psat6g099960/Psat5g066280/Psat5g131320
GO:0020037	heme binding	MF	61/865	449/20026	1.67601e-15	1.06846e-13	61	Psat4g083280/Psat5g265240/Psat6g168600/Psat1g169000/Psat7g198640/Psat0s2587g0080/Psat1g168920/Psat2g052520/Psat3g025400/Psat0s2587g0120/Psat0s3643g0040/Psat2g181760/Psat3g121200/Psat1g168200/Psat2g162760/Psat5g250480/Psat5g250400/Psat6g135960/Psat6g134800/Psat2g027480/Psat5g070200/Psat4g096280/Psat6g229280/Psat4g168760/Psat1g095120/Psat5g250040/Psat0s213g0080/Psat3g036440/Psat0s106g0040/Psat0s200…
GO:0005199	structural constituent of cell wall	MF	9/865	12/20026	9.83445e-11	5.01557e-09	9	Psat7g229360/Psat0s3952g0120/Psat0s3952g0080/Psat0s2492g0040/Psat7g212200/Psat6g050240/Psat6g193960/Psat1g093960/Psat1g095640
GO:0009664	plant-type cell wall organization	BP	11/865	38/20026	3.77759e-07	1.60548e-05	11	Psat0s3952g0120/Psat3g015800/Psat0s3952g0080/Psat0s2492g0040/Psat7g212200/Psat4g135360/Psat6g050240/Psat6g193960/Psat1g093960/Psat2g117800/Psat1g095640
GO:0015914	phospholipid transport	BP	9/865	26/20026	8.07878e-07	2.37147e-05	9	Psat4g044160/Psat0s3755g0080/Psat5g230160/Psat0s3755g0040/Psat2g123000/Psat0s13g0040/Psat2g088720/Psat4g186080/Psat0s13g0080
GO:0140326	ATPase-coupled intramembrane lipid transporter activity	MF	9/865	26/20026	8.07878e-07	2.37147e-05	9	Psat4g044160/Psat0s3755g0080/Psat5g230160/Psat0s3755g0040/Psat2g123000/Psat0s13g0040/Psat2g088720/Psat4g186080/Psat0s13g0080
GO:0010427	abscisic acid binding	MF	8/865	20/20026	9.29989e-07	2.37147e-05	8	Psat4g174160/Psat4g025040/Psat1g157200/Psat0s992g0120/Psat1g157360/Psat0s992g0040/Psat0s992g0080/Psat1g156720
GO:0038023	signaling receptor activity	MF	8/865	20/20026	9.29989e-07	2.37147e-05	8	Psat4g174160/Psat4g025040/Psat1g157200/Psat0s992g0120/Psat1g157360/Psat0s992g0040/Psat0s992g0080/Psat1g156720
GO:0030247	polysaccharide binding	MF	11/865	42/20026	1.14697e-06	2.65888e-05	11	Psat0ss1196g0560/Psat6g037360/Psat6g037320/Psat4g160720/Psat6g038840/Psat3g156000/Psat6g038800/Psat6g031360/Psat3g013680/Psat3g002640/Psat7g024600
GO:0048544	recognition of pollen	BP	12/865	51/20026	1.30901e-06	2.78165e-05	12	Psat4g203360/Psat1g210480/Psat7g107160/Psat7g161200/Psat5g153480/Psat7g107200/Psat1g210040/Psat4g136080/Psat5g247960/Psat4g124160/Psat5g247880/Psat3g147280
GO:0000287	magnesium ion binding	MF	19/865	125/20026	1.74027e-06	3.41361e-05	19	Psat3g036800/Psat0s3493g0120/Psat0s1929g0160/Psat1g199560/Psat0s3493g0080/Psat4g058160/Psat4g044160/Psat4g218040/Psat0s3755g0080/Psat6g136040/Psat5g230160/Psat0s3755g0040/Psat2g123000/Psat0s13g0040/Psat2g088720/Psat4g186080/Psat0s13g0080/Psat3g155720/Psat6g174960
GO:0004864	protein phosphatase inhibitor activity	MF	8/865	22/20026	2.1855e-06	3.48314e-05	8	Psat4g174160/Psat4g025040/Psat1g157200/Psat0s992g0120/Psat1g157360/Psat0s992g0040/Psat0s992g0080/Psat1g156720
GO:0004866	endopeptidase inhibitor activity	MF	8/865	22/20026	2.1855e-06	3.48314e-05	8	Psat5g029920/Psat1g112520/Psat1g112600/Psat5g029880/Psat1g007640/Psat1g122520/Psat0s2953g0160/Psat1g122280
GO:0009738	abscisic acid-activated signaling pathway	BP	8/865	22/20026	2.1855e-06	3.48314e-05	8	Psat4g174160/Psat4g025040/Psat1g157200/Psat0s992g0120/Psat1g157360/Psat0s992g0040/Psat0s992g0080/Psat1g156720
GO:0006952	defense response	BP	18/865	122/20026	4.99659e-06	7.49488e-05	18	Psat2g015000/Psat4g174160/Psat7g136960/Psat1g193360/Psat4g025040/Psat1g157200/Psat0s992g0120/Psat1g157360/Psat6g145760/Psat3g007040/Psat0s992g0040/Psat4g180440/Psat6g146200/Psat5g242640/Psat0s992g0080/Psat7g115720/Psat1g156720/Psat5g242600
GO:0005516	calmodulin binding	MF	8/865	26/20026	9.15328e-06	0.000129671	8	Psat1g022360/Psat2g171320/Psat7g011400/Psat4g056120/Psat3g013600/Psat2g119360/Psat1g036680/Psat7g011360
GO:0008171	O-methyltransferase activity	MF	9/865	34/20026	9.93233e-06	0.000133302	9	Psat4g119760/Psat0s2452g0040/Psat3g198520/Psat6g187080/Psat6g187120/Psat0s1479g0040/Psat3g198600/Psat5g105200/Psat3g060240
GO:0004674	protein serine/threonine kinase activity	MF	15/865	98/20026	1.93208e-05	0.00024634	15	Psat4g203360/Psat1g210480/Psat7g107160/Psat6g037320/Psat5g128240/Psat7g161200/Psat5g153480/Psat7g107200/Psat1g210040/Psat1g005280/Psat4g136080/Psat5g158440/Psat4g124160/Psat5g247880/Psat3g147280
GO:0047834	D-threo-aldose 1-dehydrogenase activity	MF	9/865	38/20026	2.64276e-05	0.000320906	9	Psat7g181240/Psat1g141040/Psat2g003920/Psat1g141080/Psat5g103560/Psat2g003880/Psat3g187800/Psat7g254320/Psat7g257600
GO:0006559	L-phenylalanine catabolic process	BP	5/865	10/20026	3.12398e-05	0.000362098	5	Psat3g072160/Psat1g046920/Psat3g023040/Psat2g001960/Psat0s4534g0080
GO:0005509	calcium ion binding	MF	26/865	255/20026	4.63966e-05	0.000514397	26	Psat6g119720/Psat2g154520/Psat6g114160/Psat4g141880/Psat2g181280/Psat4g147120/Psat2g125040/Psat3g028080/Psat2g074960/Psat6g103200/Psat4g044280/Psat5g267320/Psat0s1162g0080/Psat6g037320/Psat5g267280/Psat7g054960/Psat3g011120/Psat1g208880/Psat6g128040/Psat6g031360/Psat6g151240/Psat3g176000/Psat6g013640/Psat3g116960/Psat6g013600/Psat4g065400
GO:0007165	signal transduction	BP	20/865	180/20026	0.000105481	0.00112073	20	Psat0s1670g0080/Psat1g049920/Psat4g133360/Psat6g023560/Psat2g115400/Psat6g021680/Psat4g186000/Psat0s3979g0240/Psat5g250840/Psat2g013360/Psat4g185960/Psat5g111600/Psat5g251160/Psat7g162760/Psat7g161680/Psat2g115480/Psat7g233200/Psat6g134240/Psat2g013480/Psat6g168120
GO:0043565	sequence-specific DNA binding	MF	23/865	225/20026	0.000119947	0.00122346	23	Psat4g005720/Psat7g029720/Psat7g131680/Psat7g092240/Psat0s4693g0040/Psat7g249440/Psat3g019320/Psat7g069920/Psat3g118040/Psat0s1206g0280/Psat7g155640/Psat5g236440/Psat7g004560/Psat4g052600/Psat3g016520/Psat6g226200/Psat7g007440/Psat4g160360/Psat5g068680/Psat6g026640/Psat5g079680/Psat5g032760/Psat6g097640
GO:0004190	aspartic-type endopeptidase activity	MF	12/865	79/20026	0.000139205	0.00136528	12	Psat1g180960/Psat4g031800/Psat1g182240/Psat4g161080/Psat4g031840/Psat1g038960/Psat6g125800/Psat6g125720/Psat0ss2193g0080/Psat5g252400/Psat3g102680/Psat0s140g0160
GO:0016705	oxidoreductase activity, acting on paired donors, with incorporation or reduction of molecular oxygen	MF	28/865	312/20026	0.000221301	0.00209007	28	Psat2g181760/Psat2g162760/Psat6g135960/Psat6g134800/Psat6g229280/Psat4g168760/Psat0s213g0080/Psat3g036440/Psat5g258560/Psat0s106g0040/Psat7g236520/Psat3g167720/Psat0ss1494g0120/Psat6g131880/Psat3g147840/Psat0s213g0120/Psat4g189640/Psat2g053680/Psat7g238360/Psat2g155960/Psat0s22g0200/Psat7g012800/Psat5g209920/Psat7g189120/Psat4g102800/Psat2g168960/Psat0s213g0040/Psat5g036360
GO:0004497	monooxygenase activity	MF	26/865	289/20026	0.0003521	0.00320663	26	Psat2g181760/Psat2g162760/Psat6g135960/Psat6g134800/Psat6g229280/Psat4g168760/Psat0s213g0080/Psat3g036440/Psat0s106g0040/Psat7g236520/Psat3g167720/Psat0ss1494g0120/Psat6g131880/Psat3g147840/Psat0s213g0120/Psat4g189640/Psat2g053680/Psat7g238360/Psat2g155960/Psat0s22g0200/Psat7g012800/Psat5g209920/Psat7g189120/Psat2g168960/Psat0s213g0040/Psat5g036360
GO:0043531	ADP binding	MF	15/865	127/20026	0.000386828	0.00340142	15	Psat0s1670g0080/Psat5g226680/Psat2g139760/Psat5g224080/Psat4g110240/Psat2g013360/Psat4g185960/Psat5g220960/Psat2g164720/Psat4g088560/Psat6g104440/Psat3g074200/Psat5g170640/Psat2g013480/Psat7g067680
GO:0004867	serine-type endopeptidase inhibitor activity	MF	4/865	10/20026	0.000589029	0.00500675	4	Psat1g089000/Psat7g225880/Psat4g107840/Psat7g225960
GO:0008061	chitin binding	MF	4/865	11/20026	0.000894055	0.0071245	4	Psat5g020240/Psat5g000800/Psat5g291720/Psat3g007040
GO:0016831	carboxy-lyase activity	MF	4/865	11/20026	0.000894055	0.0071245	4	Psat0s3493g0120/Psat1g199560/Psat0s3493g0080/Psat6g231280
GO:0005506	iron ion binding	MF	29/865	359/20026	0.000961302	0.00742824	29	Psat2g181760/Psat2g162760/Psat6g135960/Psat6g134800/Psat6g229280/Psat4g168760/Psat0s213g0080/Psat3g036440/Psat0s106g0040/Psat7g236520/Psat3g167720/Psat0ss1494g0120/Psat6g131880/Psat3g147840/Psat0s213g0120/Psat4g189640/Psat2g053680/Psat7g238360/Psat2g155960/Psat0s22g0200/Psat7g012800/Psat5g209920/Psat0s6989g0120/Psat7g189120/Psat4g102800/Psat7g160920/Psat2g168960/Psat0s213g0040/Psat5g036360
GO:0016616	oxidoreductase activity, acting on the CH-OH group of donors, NAD or NADP as acceptor	MF	11/865	85/20026	0.00105536	0.00791521	11	Psat4g070040/Psat5g191720/Psat0s2402g0080/Psat7g181240/Psat2g003920/Psat5g103560/Psat2g003880/Psat6g219520/Psat2g044000/Psat5g298160/Psat0s3229g0120
GO:0009055	electron transfer activity	MF	11/865	99/20026	0.00361835	0.0263623	11	Psat0ss4236g0240/Psat0s4023g0040/Psat1g071320/Psat4g224280/Psat0s4023g0080/Psat4g224320/Psat6g053440/Psat4g037240/Psat5g266400/Psat0s6989g0120/Psat4g037160
GO:0008168	methyltransferase activity	MF	16/865	177/20026	0.00431791	0.0305852	16	Psat1g211800/Psat4g119760/Psat3g198520/Psat2g031480/Psat0s1479g0040/Psat0s1327g0040/Psat3g198600/Psat2g093160/Psat5g105200/Psat4g095120/Psat4g220200/Psat7g022080/Psat3g072680/Psat7g249520/Psat3g060240/Psat4g095160
GO:0009873	ethylene-activated signaling pathway	BP	6/865	37/20026	0.00471481	0.032494	6	Psat3g098600/Psat1g097280/Psat4g225040/Psat6g163880/Psat3g098760/Psat4g225000
GO:0005507	copper ion binding	MF	8/865	66/20026	0.00735252	0.0488501	8	Psat2g164640/Psat7g053040/Psat6g000080/Psat5g109800/Psat7g242520/Psat2g182880/Psat4g088800/Psat0s3074g0040
GO:0005576	extracellular region	CC	7/865	53/20026	0.00747118	0.0488501	7	Psat7g229360/Psat3g015800/Psat7g053040/Psat4g135360/Psat5g109800/Psat2g117800/Psat0ss29203g0040
GO:0070588	calcium ion transmembrane transport	BP	3/865	10/20026	0.00767186	0.0489081	3	Psat2g171320/Psat3g061280/Psat5g257040

## Sheet: CK VS Nacl down DEG-GO
ID	Description	GO_Class	GeneRatio	BgRatio	pvalue	padj	Count	geneID
GO:0022857	transmembrane transporter activity	MF	37/654	429/20026	8.5499e-08	2.04343e-05	37	Psat1g055840/Psat1g186400/Psat3g112280/Psat3g081800/Psat3g048520/Psat1g078400/Psat1g089880/Psat5g133000/Psat6g213680/Psat5g133240/Psat3g049560/Psat6g233120/Psat6g042440/Psat0s3129g0040/Psat3g086280/Psat1g089520/Psat6g128720/Psat5g012640/Psat7g241560/Psat5g125000/Psat0s3072g0120/Psat3g041520/Psat6g042240/Psat6g042360/Psat6g042480/Psat5g133200/Psat5g092480/Psat3g172640/Psat7g086120/Psat7g048840/Psa…
GO:0008194	UDP-glycosyltransferase activity	MF	19/654	171/20026	3.39961e-06	0.000400376	19	Psat3g039000/Psat2g053960/Psat3g003800/Psat3g038920/Psat2g058960/Psat7g063080/Psat4g136120/Psat3g038960/Psat2g019000/Psat3g089440/Psat7g075800/Psat3g069880/Psat6g218880/Psat2g018960/Psat4g226760/Psat2g018880/Psat7g126000/Psat0s1048g0120/Psat1g067760
GO:0005216	ion channel activity	MF	8/654	31/20026	5.02564e-06	0.000400376	8	Psat5g247160/Psat3g198400/Psat6g071760/Psat1g221960/Psat0s2056g0040/Psat1g190480/Psat4g142960/Psat0s3343g0080
GO:0006811	ion transport	BP	8/654	35/20026	1.33595e-05	0.00075191	8	Psat5g247160/Psat3g198400/Psat6g071760/Psat1g221960/Psat0s2056g0040/Psat1g190480/Psat4g142960/Psat0s3343g0080
GO:0006813	potassium ion transport	BP	6/654	18/20026	1.57303e-05	0.00075191	6	Psat6g071760/Psat4g153760/Psat1g221960/Psat0s2056g0040/Psat1g190480/Psat0s3343g0080
GO:0005249	voltage-gated potassium channel activity	MF	5/654	14/20026	5.73107e-05	0.00228287	5	Psat6g071760/Psat1g221960/Psat0s2056g0040/Psat1g190480/Psat0s3343g0080
GO:0009535	chloroplast thylakoid membrane	CC	5/654	16/20026	0.000118425	0.00403488	5	Psat6g136800/Psat5g102720/Psat5g286680/Psat2g180880/Psat5g033960
GO:0005506	iron ion binding	MF	26/654	359/20026	0.000138762	0.00403488	26	Psat4g204120/Psat6g174720/Psat1g212440/Psat2g059200/Psat5g170400/Psat5g162040/Psat6g057040/Psat7g164440/Psat0ss1860g0160/Psat1g078480/Psat2g187840/Psat1g076200/Psat1g079840/Psat7g112400/Psat6g156120/Psat6g021360/Psat7g051840/Psat1g053920/Psat7g019040/Psat0s3302g0040/Psat3g084000/Psat5g016280/Psat2g131920/Psat7g138080/Psat1g212400/Psat2g009040
GO:0043565	sequence-specific DNA binding	MF	19/654	225/20026	0.000157272	0.00403488	19	Psat5g135880/Psat4g216920/Psat2g177440/Psat0s734g0120/Psat2g076800/Psat1g043120/Psat4g080520/Psat6g138840/Psat4g052920/Psat6g108400/Psat0s280g0040/Psat3g105240/Psat1g162600/Psat7g219640/Psat3g003840/Psat6g171560/Psat2g172640/Psat2g063040/Psat7g051360
GO:0046983	protein dimerization activity	MF	24/654	323/20026	0.000168823	0.00403488	24	Psat5g189240/Psat1g212320/Psat4g046280/Psat4g197800/Psat3g156680/Psat5g288240/Psat6g202840/Psat1g107040/Psat6g202400/Psat6g180960/Psat3g017360/Psat7g191640/Psat2g092880/Psat5g098760/Psat1g126560/Psat0s3505g0040/Psat4g198600/Psat3g203480/Psat7g258240/Psat2g167640/Psat5g151120/Psat7g066560/Psat5g129480/Psat2g087800
GO:0000977	RNA polymerase II transcription regulatory region sequence-specific DNA binding	MF	9/654	63/20026	0.000195817	0.00425456	9	Psat4g046280/Psat4g197800/Psat2g092880/Psat5g098760/Psat1g126560/Psat4g198600/Psat3g203480/Psat7g066560/Psat2g087800
GO:0016788	hydrolase activity, acting on ester bonds	MF	15/654	159/20026	0.000230637	0.00459352	15	Psat5g253960/Psat4g089560/Psat4g207280/Psat2g048200/Psat4g050120/Psat6g002160/Psat7g244920/Psat5g187360/Psat1g207800/Psat4g101840/Psat2g026640/Psat5g184960/Psat7g116920/Psat3g042880/Psat0s1401g0160
GO:0045944	positive regulation of transcription by RNA polymerase II	BP	10/654	82/20026	0.000331603	0.0060964	10	Psat4g046280/Psat4g197800/Psat2g092880/Psat5g098760/Psat1g126560/Psat4g198600/Psat3g203480/Psat5g151120/Psat7g066560/Psat2g087800
GO:0006869	lipid transport	BP	7/654	43/20026	0.000444194	0.00758303	7	Psat1g130320/Psat2g189960/Psat7g234080/Psat6g059760/Psat7g255760/Psat3g063000/Psat0s4118g0160
GO:0004497	monooxygenase activity	MF	21/654	289/20026	0.000565722	0.00901383	21	Psat4g204120/Psat6g174720/Psat1g212440/Psat2g059200/Psat5g170400/Psat5g162040/Psat6g057040/Psat1g078480/Psat1g076200/Psat1g079840/Psat7g112400/Psat6g156120/Psat6g021360/Psat7g051840/Psat1g053920/Psat3g084000/Psat5g016280/Psat2g131920/Psat7g138080/Psat1g212400/Psat2g009040
GO:0016705	oxidoreductase activity, acting on paired donors, with incorporation or reduction of molecular oxygen	MF	21/654	312/20026	0.00149115	0.0222741	21	Psat4g204120/Psat6g174720/Psat1g212440/Psat2g059200/Psat5g170400/Psat5g162040/Psat6g057040/Psat1g078480/Psat1g076200/Psat1g079840/Psat7g112400/Psat6g156120/Psat6g021360/Psat7g051840/Psat1g053920/Psat3g084000/Psat5g016280/Psat2g131920/Psat7g138080/Psat1g212400/Psat2g009040
GO:0016772	transferase activity, transferring phosphorus-containing groups	MF	4/654	19/20026	0.0029537	0.0371545	4	Psat0ss7919g0200/Psat6g210360/Psat2g153400/Psat7g077280
GO:0046274	lignin catabolic process	BP	4/654	19/20026	0.0029537	0.0371545	4	Psat7g247800/Psat2g032200/Psat5g161560/Psat3g137280
GO:0052716	hydroquinone:oxygen oxidoreductase activity	MF	4/654	19/20026	0.0029537	0.0371545	4	Psat7g247800/Psat2g032200/Psat5g161560/Psat3g137280
GO:0080019	fatty-acyl-CoA reductase (alcohol-forming) activity	MF	3/654	10/20026	0.0035037	0.0418693	3	Psat5g256360/Psat6g092280/Psat7g189400
