# Supplementary material for: Genome-wide mapping of main histone modifications and coordination regulation of metabolic genes under salt stress in pea (Pisum sativum L)
Source: Hortic Res. 2024 Sep 16;11(12):uhae259. doi: 10.1093/hr/uhae259 (PMC11630261; doi:10.1093/hr/uhae259)
Supplement: Web_Material_uhae259 [file web_material_uhae259.zip › table S4.xlsx]

## Sheet: Sheet1
TableS4: the expression ande histone modigication change of genes related to phenotropic biosynthesis in CK and NaCl treated samples.
gene ID	gene expression	histone modification
Psat1g169000	up	H3K4me3-gain
Psat7g198640	up	H3k9ac-gain &H3k27me3-loss
Psat0s2587g0080	up	H3k27me3-loss
Psat7g013880	down	H3K9ac-loss
Psat2g173800	down	H3K27me3-gain
Psat1g168920	up	H3K4me3-gain
Psat2g052520	up	H3K4me3-gain & H3K9ac-gain
Psat0s2587g0120	up	H3K4me3-gain
Psat1g168200	up	H3k9ac-gain &H3k27me3-loss
Psat5g250480	up	H3K4me3-gain
Psat5g250400	up	H3K4me3-gain
Psat3g072160	up	H3K4me3-gain & H3K9ac-gain
Psat1g046920	up	H3K4me3-gain
Psat7g214520	up	H3k9ac-gain &H3k27me3-loss
Psat3g023040	up	H3K4me3-gain
Psat6g182520	down	H3K4me3-loss & H3K27me3-gain
Psat3g094920	up	H3K27me3-loss
Psat3g023120	up	H3k9ac-gain
Psat7g260040	up	H3K4me3-gain
Psat7g013840	down	H3K27me3-gain
Psat3g095200	up	H3k9ac-gain &H3k27me3-loss
Psat5g250120	up	H3K4me3-gain
Psat2g068760	up	H3k9ac-gain
Psat6g099960	up	H3K4me3-gain
Psat6g073680	up	H3K4me3-gain
