# Supplementary material for: Genome-wide mapping of main histone modifications and coordination regulation of metabolic genes under salt stress in pea (Pisum sativum L)
Source: Hortic Res. 2024 Sep 16;11(12):uhae259. doi: 10.1093/hr/uhae259 (PMC11630261; doi:10.1093/hr/uhae259)
Supplement: Web_Material_uhae259 [file web_material_uhae259.zip › table S5.xlsx]

## Sheet: Sheet1
tableS5. Nucleotide sequences of primers used in this study.
Primers for quantitative RT-PCR for gene expression.
Psat01G094080-QF	CCAATTTCCTATTTGCCTCCG
Psat01G094080-QR	TCCTAGAATGCTTGCGACGG
Psat01G094160-QF	CCATATTTCATCCTCCGGATCA
Psat01G094160-QR	GACATTCCCTCGGGTGGTC
Psat01G094200-QF	TTTCACTTACGCGTCAACCG
Psat01G094200-QR	GGTGATTGGAGTAAATATCCGAGTATG
Psat03G124720-QF	GAACCCCTTTGACGCATGTC
Psat03G124720-QR	TGGCTCTGATGACGGAACAG
Psat07G127400-QF	ACCAAGACCCAGCTCGCAG
Psat07G127400-QR	GCCAGTTTGGGCCATTTTCT
Psat06G073680-QF	TAAAGTTATTGGCCGCTTCCA
Psat06G073680-QR	GATGATCCCCATCTGCACTTG
Psat06G182520-QF	ACGGCGCACGGTGTAGTATC
Psat06G182520-QR	CATCCCGAAACTTCTCTCCG
Psat07G013840-QF	GCACCCCCAGTAATGTGGC
Psat07G013840-QR	TGCAGGCCTTTGTACATCCTT
Psat07G013880-QF	TGGACATGGGAATCTTGGGA
Psat07G013880-QR	GGTACCGAAACCCGAATTCAT
Psat1g212320-QF	GCAAAGAAGAGATTCCCACGC
Psat1g212320-QR	CAGGCTTTTGGGCAGTGAAA
Psat2g177680-QF	GTGGAGGATGCTTCGTGAAA
Psat2g177680-QR	CTTGGCATGTGGCTTTGATT
Psat3g086600-QF	CAAGCGTTTCGGAGATTGTCC
Psat3g086600-QR	GCATTCGCACCAGGAAGATTC
Psat5g211600-QF	GAGTGATGCAAGCCCGAAAAT
Psat5g211600-QR	ACCCCTGAATTGTTGAGGCAG
PsatOs1281g0080-QF	ACGTACCCATAACGAGGTCGA
PsatOs1281g0080-QR	TTGAACGATCGGTGAAATCG
Psat1g172640-QF	CATTCGCTTTCAGGCACTGA
Psat1g172640-QR	GAAGGCAGTGTAGCGGACAAC
Psat3g179160-QF	AAGCAACGAAGGAACAGCAGA
Psat3g179160-QR	GCCACCGAGTGCTTGAAAA
Psat5g060400-QF	AAGAGCT TGTGCCCATGTCAC
Psat5g060400-QR	TCTGTGCATAGGTCCCCAAGA
Psat7g245640-QF	GTTTGAACCCAACTTCCCTTCC
Psat7g245640-QR	CCCACATGGTTCCCATCTTTC
PsatOs3952g0080-QF	TTTTGCAGGTGTCACCGCA
PsatOs3952g0080-QR	CGTGGACGGTTTTCCTTTGTC
Psat1g099120-QF	TATGACTTAGGACTTAACTTGTCTCCCAC
Psat1g099120-QR	AGGCATCATTGTGAAGAAAAGACAT
Psat4g204120-QF	GCATTAGGCATTGGATCTGCC
Psat4g204120-QR	CGTCCCTGAAATATCCCGAAC
Psat7g035280-QF	GATGGAGTTTGACCGGATGCT
Psat7g035280-QR	TTGCGTGCTCATCGTTGGT
Psat5g189240-QF	TTCACAATACTCCCGCCTGTC
Psat5g189240-QR	AGAAGCCAGGTCCATTCACGT
Psat0ss6646g0280-QF	ACCGATGATAAACCCCCCTTAC
Psat0ss6646g0280-QR	AACAGAGAAGCGATCGTGAAAG
Psat2g052520-QF	ACAATAACACAAGAAGCCGCG
Psat2g052520-QR	GACCGAAACCGTACCAGCAT
Psat4g133360-QF	CTCGGTTATCATTTCCGCCA
Psat4g133360-QR	TCCGGTGGAAAGAAAGCGA
Psat5g210000-QF	TCTTGGAACAAGTCAGCCGAA
Psat5g210000-QR	GGTATTAAAAGCCATCGCGCT
Psat7g214520-QF	TGGAGATTCCCCTTGGTCTAA
Psat7g214520-QR	TGCCTAGGTTACACCTTCGGA
Psat7g131720-QF	GGTTGGATGAGCTTGTTGAAGA
Psat7g131720-QR	TTGGACTCGTCAGTTGTATCCC
Psat1g186400-QF	AGCAGGTGTTTTGTTCCGGT
Psat1g186400-QR	AAGATCGCAGGGTCAGACCA
Psat2g173800-QF	CCACAAGACTTTTGCTGGAGAC
Psat2g173800-QR	TGCATGTCCAAACGATTGC
Psat3g024720-QF	TACAATGGAGCTCGTCGCATG
Psat3g024720-QR	TGCAGGTCACAGGTTCCTTTG
Psat5g079600-QF	GCAAGTTTGAACCCCGAACA
Psat5g079600-QR	ATCTTGTGGAGGAGGTTTCGC
Psat6g176960-QF	TATTCTTTTCCCCTTTTCACTCATTT
Psat6g176960-QR	GGGACATATTTTTCTAATGTGACTATTGA
Psat3g094920-QF	TTTCTCGGCTGGCCTTGTT
Psat3g094920-QR	GATGAGGAGAATGCGTGTGCT
Psat4g045040-QF	TGTACAAAACACGTTGACCCG
Psat4g045040-QR	GACGCAAAAATCGGCATCTT
Psat5g206920-QF	AATCCCACGCATTGCTTGAT
Psat5g206920-QR	GGAATTGTTCTTGCTCCGGA
Psat6g150840-QF	CAGGATGCGATTCTCGGAAA
Psat6g150840-QR	TTCATGTCCCTTGCTTGGTAAC
Psat0s2407g0200-QF	AGAATCCGAGGACTTGACGGT
Psat0s2407g0200-QR	ATCCTCCCAACGATGGCAT
Primers for ChIP analysis
Psat01G094080-QF-P1	CTTGAAAAGATCCGCGCAC
Psat01G094080-QR-P1	ATTCGAAAACCTTTCCTGCAAC
Psat01G094080-QF-P2	TCCTAGAATGCTTGCGACGGC
Psat01G094080-QR-P2	GGGTGTGAACCTTACTCATGGAGT
Psat01G094160-QF-P1	TGTTGCCTTGGTATGGAAATTG
Psat01G094160-QR-P1	CCGCTCCTATATTTACGCCCA
Psat01G094160-QF-P2	AACCGACTTAGTTTCCGGATTATACC
Psat01G094160-QR-P2	GAATGTGGACAAGCGGATGG
Psat01G094200-QF-P1	AAACCCTAAGTTATTATTCCATACCATTTT
Psat01G094200-QR-P1	CGTTGAATCGTATAGACATCCCAA
Psat01G094200-QF-P2	AACTCTGACCCAGGTAATGTCCTT
Psat01G094200-QR-P2	AGATCGAAAAAGAATTATCGTAATAGGAA
Psat03G124720-QF-P1	GTGTCCAGGAAGCTTATACAATATTCTTC
Psat03G124720-QR-P1	TACATCTGGGATACCACTTCTCGAA
Psat03G124720-QF-P2	TCGATCAGAACTCCCAGCTGT
Psat03G124720-QR-P2	TGTGGTTGGTCACCTGATGG
Psat07G127400-QF-P1	TGTAGAGATTTTGTCATATTGTCAAGTTTG
Psat07G127400-QR-P1	GCGGAAGTCACATTGTTAAGTTCA
Psat07G127400-QF-P2	TCCATCCTGCACCACCGT
Psat07G127400-QR-P2	GAGGAATCTAAAATCGATGGTATTAATTTT
Psat06G073680-QF-P1	TTGTCATATGCAACTATTCCACCCT
Psat06G073680-QR-P1	TTGTGGATGCTGCTAAGGATCA
Psat06G073680-QF-P2	TTGGCAAGTGGTATGCCTTTC
Psat06G073680-QR-P2	CTTATGGGCTTACAGGACTGCTTAC
Psat06G182520-QF-P1	AAACACAGCCATTTCATGGGTT
Psat06G182520-QR-P1	CCTTAACAACGCAATCATGGAA
Psat06G182520-QF-P2	ACACGATCAAAGCTGCTGTGG
Psat06G182520-QR-P2	AGCACATGACACTGTCAACGG
Psat07G013840-QF-P1	CTATTGGCATTGGAGGGATACTCT
Psat07G013840-QR-P1	GATCCATCTAACTTCTTTAGGCATGAG
Psat07G013840-QF-P2	GGGAATTTTCTGGAATCACTTGTC
Psat07G013840-QR-P2	TTACTTCAAAGCAAAGTCGGATTTT
Psat07G013880-QF-P1	TGGTGGAATACTCTGTTCATGCC
Psat07G013880-QR-P1	ACTAGAGTGGATCCTGAAAATGTGTTTA
Psat07G013880-QF-P2	AATAGCCTTTGCCACAAACCTTC
Psat07G013880-QR-P2	GTGAGGGAACCAATACCAGAAACT
Psat1g604200-QF-P1	AGACATTGTGGTGGCAGGTG
Psat1g604200-QR-P1	TTCCCCATTTTCAGCCAGC
Psat1g604200-QF-P2	TGATGCCATTCGGTCTCAAG
Psat1g604200-QR-P2	CCATGGCTCTCTGATACGTGG
Psat2g004360-QF-P1	ATCAAGATTAAAAGATGGTAGTTCGACTAG
Psat2g004360-QR-P1	ATTACGATCCGCATCTGTATTGC
Psat2g004360-QF-P2	AAGACGTGTCGCGGGTTTC
Psat2g004360-QR-P2	CAGCTTCGAGTTCTGCCCTCT
Psat3g056760-QF-P1	CAGTGTCCGACACTTGTATAAACCAC
Psat3g056760-QR-P1	TTGCCAACATTACATACTTTAGTTTTGTG
Psat3g056760-QF-P2	CGTAGTCGTCATCGTCGCC
Psat3g056760-QR-P2	GCTGGGAATGTGTGTTCGAA
Psat4g104400-QF-P1	CATCTCATCGCTCGAGGAAGA
Psat4g104400-QR-P1	GGGAGAATTGGAAACCAGCTG
Psat4g104400-QF-P2	CAAGCGCAAATGTAGGGTACG
Psat4g104400-QR-P2	GGCCACAATATATGGAACGGA
Psat5g112640-QF-P1	AAATCCCCCAATTCCAATCAC
Psat5g112640-QR-P1	AATGTCCGCAAGGCGTAAAG
Psat5g112640-QF-P2	ACACAAAAGCTCAATGAGAATGAGATTA
Psat5g112640-QR-P2	CCGTGTCTTCCCACCAAATACT
Psat6g188160-QF-P1	TTCTTAGCACCGTTCGTCCTC
Psat6g188160-QR-P1	GAGGTGGCTCCGAAGTTGAAG
Psat6g188160-QF-P2	CGTTCGTTGAGAGATTCCACATTA
Psat6g188160-QR-P2	TGTCATACTTGAACAACTCAGGAAGG
Psat7g203360-QF-P1	GATTGAAAACTGCGCTAGCTCTT
Psat7g203360-QR-P1	CAAGGCCACTTTTATCACAGGAT
Psat7g203360-QF-P2	CACATGGAAGCCAAGAGTTGC
Psat7g203360-QR-P2	TTTGATGTTGTACTGGCGCTG
PsatOs3456g0120-QF-P1	AATTATGCAAAGGACTTAAACCAATACA
PsatOs3456g0120-QR-P1	TTGCCATGCCAAAAGAAAAAG
PsatOs3456g0120-QF-P2	GTTGGGATCAATAATGTCACACAAGTA
PsatOs3456g0120-QR-P2	TCTATATTGGAAAGAGTAATGTCTGACCA
PsatOs5368g0080-QF-P1	TGGCACAAGGCAATGGTTC
PsatOs5368g0080-QR-P1	TTGACTCAATTGTAGCGCGC
PsatOs5368g0080-QF-P2	GCTTGAATCTTAACTTGGCTACTCATG
PsatOs5368g0080-QR-P2	TGTGATATAGATCCCATCCTAAGATTGT
PsatOss5705g0120-QF-P1	GGAAGACCAAACGATTTTCTGAA
PsatOss5705g0120-QR-P1	CGCTTTAGCTCAGAGTGTTTGTTCT
PsatOss5705g0120-QF-P2	TTCCAAGAATAGAGAAACGAACGTAAC
PsatOss5705g0120-QR-P2	TCAGAAATCGTTTGGTCTTCCA
Psat1g011960-QF-P1	TTTTGTTGAGTGATGTTTGGTGTTATT
Psat1g011960-QR-P1	TATCACACAACCTATACCAGGTCCA
Psat1g011960-QF-P2	TTCGGTGCATGAAGGACATTT
Psat1g011960-QR-P2	TTACCTCCCCCTCATCCTCC
Psat2g143880-QF-P1	TTAATTTGTCAGAGTCAAGCATCCAA
Psat2g143880-QR-P1	AATATGGAGTGCTTAGCAAGTTTTGTT
Psat2g143880-QF-P2	ATTCCAGGTAGGGTTCATGGG
Psat2g143880-QR-P2	CCACTGCCTGGCCTCAACT
Psat3g199440-QF-P1	TACCGAGAACTGAGCCGTGTT
Psat3g199440-QR-P1	CCCATTACCTCACATCGACGT
Psat3g199440-QF-P2	CGAGATGTGCAAAGCCTTGTT
Psat3g199440-QR-P2	TTCTGACTTGACGCCAGCTG
Psat4g167000-QF-P1	ATTCACAGTATCTGGGACAATGTCC
Psat4g167000-QR-P1	TGGTATCATCCACCTTATGGTACAAA
Psat4g167000-QF-P2	TATTCCGAAGCAACCTAAGAGCAG
Psat4g167000-QR-P2	TCGTTTTGTAGGACACGTAGACCTC
Psat4g109840-QF-P1	GATGGATGCGCTAACACAACA
Psat4g109840-QR-P1	TGAGCTTGCAAAATCCAACCT
Psat4g109840-QF-P2	GCCGAGTTTTTCAACATGACC
Psat4g109840-QR-P2	CCACCAACTCTGGACCCTTTT
Psat5g304720-QF-P1	GAGCACATAACGGCATTGCA
Psat5g304720-QR-P1	ATTTCCCTCCGCTCCTCTTC
Psat5g304720-QF-P2	ATTGGAATCCTGCTGGAAACTGT
Psat5g304720-QR-P2	ATGACCATCTCATCGCTCGG
Psat6g087960-QF-P1	CGAAGACATGAGGAGCTTTGG
Psat6g087960-QR-P1	GTTTATTCACTAGCCGGCGC
Psat6g087960-QF-P2	GGTGGTGACAATGTCACGAAAC
Psat6g087960-QR-P2	TTGCTGCATCTGTGCTTGC
Psat7g181560-QF-P1	CGTGGAATCAAACTGGAAGCA
Psat7g181560-QR-P1	TTGATTTGGTGAGTGTGCATCAT
Psat7g181560-QF-P2	GAATTGAAGGGAATGCAATATCAACTA
Psat7g181560-QR-P2	AATCCATCTTCAGGTGTGACATAGATAG
PsatOs1953g0240-QF-P1	CACACCCCCGTAGTTGAAGC
PsatOs1953g0240-QR-P1	CCGAGACAGTTTAAGCGTACGC
PsatOs1953g0240-QF-P2	AACATGACTCAGAGACGACATTGG
PsatOs1953g0240-QR-P2	CTCGATCTAGTGCTGAAGCTGAATA
PsatOss8330g0200-QF-P1	CTGAAGCTAAAGAATCGCCGG
PsatOss8330g0200-QR-P1	CGATGATAAACCCCCCTTACTTG
PsatOss8330g0200-QF-P2	ACGATTTCTGAGGCTCTGGGTA
PsatOss8330g0200-QR-P2	CGGATTTCCTCCAAGTACTCCA
Psat1g167760-QF-P1	CGGTGTAGTGCCATCATCCA
Psat1g167760-QR-P1	CGGATCAGACTCCTTCCTTGG
Psat1g167760-QF-P2	CGAGGAGGGTACGGCTTTC
Psat1g167760-QR-P2	ACGATCTTTCCCCTTACCCTG
Psat2g154880-QF-P1	TGATCGAGGTGGGCTAGGC
Psat2g154880-QR-P1	GTTTCCAGGGCAACATCCC
Psat2g154880-QF-P2	ACTATCCTTTGTTCGGCTCCC
Psat2g154880-QR-P2	CCAGTAATCGCAGCACAGGTC
Psat3g193600-QF-P1	CCTCTGAAGCAGTCCCTCCA
Psat3g193600-QR-P1	AGGGTTTGATTTGCTGTCTGGT
Psat3g193600-QF-P2	TCAGCCTCCTGGTGTTTCAAT
Psat3g193600-QR-P2	CCTGTTGGAATCTGTTTTGCAG
Psat3g204000-QF-P1	TATCAGGCTCGAGGGCATTG
Psat3g204000-QR-P1	CAGAGCAAAATGAGTGCCAGC
Psat3g204000-QF-P2	TGTTTCCTCAAGCCCATTGTC
Psat3g204000-QR-P2	AGCCAAAAAGGCAAAAGCAG
Psat4g198080-QF-P1	ATCAAGAACGAAGATGAGCCTTG
Psat4g198080-QR-P1	CATGCTCCCACTAACCTTCTTGT
Psat4g198080-QF-P2	CAAAAGGCCCACTAAGCAGG
Psat4g198080-QR-P2	TTGGTAACTTCCTTGCCTTTCC
Psat5g197560-QF-P1	TAACACCACGCAATAGCGGA
Psat5g197560-QR-P1	GTCGAGACGAACCCTACTGCC
Psat5g197560-QF-P2	CCACCTCAGAGAGCACCCC
Psat5g197560-QR-P2	CTGCCTGGTGAGACGAGATCT
Psat6g116760-QF-P1	TTGGTAGCAACCGCCAAAC
Psat6g116760-QR-P1	GACCAGTTGCGGAGCTAACC
Psat6g116760-QF-P2	CTTTTGGCGGATCGCTTACTA
Psat6g116760-QR-P2	TGCCTCCACAGGTTGACATC
Psat7g121680-QF-P1	GCATGGATATGGTGAGGATGG
Psat7g121680-QR-P1	CAACCCCAACTCTCTGCGAA
Psat7g121680-QF-P2	TCAGCAAACTGTGGATCTTCCTC
Psat7g121680-QR-P2	TCGATATCTGAGACAGGTTAATGCC
PsatOs4911g0040-QF-P1	GCTGCTGCTGTACCCATCAAC
PsatOs4911g0040-QR-P1	ACCCCCCAACTCATCACCTAC
PsatOs4911g0040-QF-P2	CCTACGAGGAGATGGAGAGCA
PsatOs4911g0040-QR-P2	TCAAGCACTCCCGGTGTTCT
PsatOss1870g0080-QF-P1	ACAGTCAAAGGCAGTCATTGAGC
PsatOss1870g0080-QR-P1	ATAATGATTGTGGTGTCCAAATTCTC
PsatOss1870g0080-QF-P2	CCGGCCTGCAGCACA
PsatOss1870g0080-QR-P2	TGAATGGAGGGAAAAGAAATAATGT
Psat1g212320-ChIP-QF	CAGAAGCCCCATTTTTATCCG
Psat1g212320-ChIP-QR	TGGAGAATTTGGGCATTGAAC
Psat2g177680-ChIP-QF	CATTTTCCGGCAACCTGAA
Psat2g177680-ChIP-QR	TGGCACCGTGTTGAACGTA
Psat3g086600-ChIP-QF	CTTTCAGCGTCATTCGCAAG
Psat3g086600-ChIP-QR	GCACATTGCGGTTAGGACAAT
Psat5g211600-ChIP-QF	TCAAATCAGATCCAATTCCCG
Psat5g211600-ChIP-QR	CGAGCAAGGGAACATCATCA
PsatOs1281g0080-ChIP-QF	TTCGAATTGAGGACAGACGTACC
PsatOs1281g0080-ChIP-QR	AAGTAGTTCCTCAATCGACCTCGT
Psat1g172640-ChIP-QF	AAATTGCCCAAAAGTTTTCTGACA
Psat1g172640-ChIP-QR	TGAAGTCATGCCAGTTAAATTGGTAA
Psat3g179160-ChIP-QF	GCTTCTTTCCTTAACACGGTTCA
Psat3g179160-ChIP-QR	CGTGGCGATTCTTAGTCACTACG
Psat5g060400-ChIP-QF	CCGCATCGTCCCAAACTCTA
Psat5g060400-ChIP-QR	CGCAACAAACGAGAGAAGTCC
Psat7g245640-ChIP-QF	ATTCTCACCCAAATAATCGACCAA
Psat7g245640-ChIP-QR	GGTTATTTCTTTCAAGGATGACACTTTA
PsatOs3952g0080-ChIP-QF	GGGTGGGCTAAATTCAGGAAA
PsatOs3952g0080-ChIP-QR	CCAGAAAACCGGGTTGGTT
Psat1g099120-ChIP-QF	GGCATTGCACCTTAGTGGATG
Psat1g099120-ChIP-QR	CCTAAGGCTCACAAACACACTCC
Psat4g204120-ChIP-QF	ACGGTAAATAACGCAGGCCC
Psat4g204120-ChIP-QR	TCTGCTACGACGTTGCGAAC
Psat7g035280-ChIP-QF	TTCTCCGCTTTCGCAATCTC
Psat7g035280-ChIP-QR	GGGTCGGTTCATCAACATCG
Psat5g189240-ChIP-QF	TTAAACTCGCAAACCGCAGA
Psat5g189240-ChIP-QR	CCATGTGCTGCAACTCCGTA
Psat0ss6646g0280-ChIP-QF	ACCGATGATAAACCCCCCTT
Psat0ss6646g0280-ChIP-QR	TGAAGCTTAAGATTCGCCGG
Psat2g052520-ChIP-QF	GGTCCCTGGAATGATGAGACA
Psat2g052520-ChIP-QR	CGTTGTGCATCCATCTTTGTG
Psat4g133360-ChIP-QF	AACAATTTTCTCTAACAATACGTCATTCAA
Psat4g133360-ChIP-QR	TTTTGGTTTCTAATGTGAAGGTCAAT
Psat5g210000-ChIP-QF	TCATTTTGGGACCTGCTCAGA
Psat5g210000-ChIP-QR	GCAGATGAGCTTTGGTGATCG
Psat7g214520-ChIP-QF	CGGCCACTTACCTTACCCAC
Psat7g214520-ChIP-QR	CAGCAGGCGTAGCTTGGAGT
Psat7g131720-ChIP-QF	AGTAATAGTAGCCCGCAGAGTTCC
Psat7g131720-ChIP-QR	CTTTTCTCTGTAATGTTTTTCGATGG
Psat1g186400-ChIP-QF	CAAGTGTGAAAAGGGCTCCC
Psat1g186400-ChIP-QR	TTAGGCACCCATCACGTCCT
Psat2g173800-ChIP-QF	TCCAGTTTTTGGCGTAGTGGT
Psat2g173800-ChIP-QR	AATGGCAGTGGAGTGAGACGT
Psat3g024720-ChIP-QF	CAATGGAGCTCGTCGCATG
Psat3g024720-ChIP-QR	AGCCGCGGAGAGGTTAAAC
Psat5g079600-ChIP-QF	AAAACCAAACCCTTCACACGC
Psat5g079600-ChIP-QR	GAAGCTTGGTGGGACTGTCG
Psat6g176960-ChIP-QF	AAGAAATGCCTTGGAATCAAAATC
Psat6g176960-ChIP-QR	GGGACTTATGAACAACACCCTGAC
Psat3g094920-ChIP-QF	GAGCACACGCATTCTCCTCAT
Psat3g094920-ChIP-QR	GAGGCTAGGCTTCCAACCAAG
Psat4g045040-ChIP-QF	ACCCTCCTCGAAGGCGATT
Psat4g045040-ChIP-QR	GTGACACTGTTGCCCTTGCAT
Psat5g206920-ChIP-QF	TCGGTCACTTGAGAATGATTTGA
Psat5g206920-ChIP-QR	TTTAGCATATATTTTGGTGCCTCG
Psat6g150840-ChIP-QF	CACAGGTACATAGCCCCGGA
Psat6g150840-ChIP-QR	CCTTAGACCGCCGTATTCAGC
Psat0s2407g0200-ChIP-QF	TTAGGCTGCCGACTTCGCT
Psat0s2407g0200-ChIP-QR	TCCCCAACAGCATATGACACA
Psat1g000920-QF-P1	CACACCCCCGTAGTTGAAGC
Psat1g000920-QR-P1	CCGAGACAGTTTAAGCGTACGC
Psat1g000920-QF-P2	TTGTTTGTACCACGCTCTTGGA
Psat1g000920-QR-P2	ACGAAAATCTTTGTATGGGCTCAA
Psat2g170840-QF-P1	AAAGCAAATCACTATTGAGAGAATCTAACA
Psat2g170840-QR-P1	ACTTGCATAAATTATTCGATGATTTTGT
Psat2g170840-QF-P2	ATGACCAAAGGTTTCCCTCTAAGG
Psat2g170840-QR-P2	CCAAATCTTAATATTGTTTCCTCCTAAAA
Psat3g208120-QF-P1	CACACTCTTCTCTTCCACCATAGACA
Psat3g208120-QR-P1	AGAAAGTGAAGAAGCAAATGAGTGAA
Psat3g208120-QF-P2	AAGAAAAATAACCAACATCCACATGA
Psat3g208120-QR-P2	TTGCACCACCGACTTCAAATT
Psat4g228600-QF-P1	TACCCAAAGGGAGGTGAGACC
Psat4g228600-QR-P1	AAGTGACCATCGGTGGCCTA
Psat4g228600-QF-P2	GGATCCGTCGCATATGGTAGA
Psat4g228600-QR-P2	GGGCTCTGTTTCTGGCACAA
Psat5g179320-QF-P1	CCAACCTTTTTCCCTCGTCA
Psat5g179320-QR-P1	TTGAAGGCTCAGCTCTGGCT
Psat5g179320-QF-P2	CTTCACCGTTAACCCTCCGA
Psat5g179320-QR-P2	CGGTCGTTTGAGGTTGTGGT
Psat6g134160-QF-P1	CACCCTTATGCACTCAGCTCC
Psat6g134160-QR-P1	TCACATCACACTTGGTCAGAGAATATT
Psat6g134160-QF-P2	CATAAATTTCAGACTCCTTAAGATTTGC
Psat6g134160-QR-P2	TAAAGCCGGTTTGAAAAAAGTTG
Psat6g201320-QF-P1	CTCTATGCATTCCTATTGGCCG
Psat6g201320-QR-P1	ACCATCCAGCAACAACAACG
Psat6g201320-QF-P2	ATTCAATGGGTTCCTCAGGACA
Psat6g201320-QR-P2	CCAGTCCATCAGCAGTGAAGAA
Psat7g097640-QF-P1	TCATTAGTGTCCAATGTGGAATCAC
Psat7g097640-QR-P1	AAATGTGGTCCATTGCTTATCTGA
Psat7g097640-QF-P2	TGAAGAGAAAAGTTTGTGTTAAGGAAACT
Psat7g097640-QR-P2	ATCATCTTCATTGGCTTCCCA
Psat0s1078g0040-QF-P1	CGATATTTCGAGGGCTTCGA
Psat0s1078g0040-QR-P1	AAGCGCCCCCTAGTTGTACTC
Psat0s1078g0040-QF-P2	ACGCATCTCCGGATAATTGAAC
Psat0s1078g0040-QR-P2	CTCTGGACGAACCTTATCTTAAGTCA
Psat0ss1902g0080-QF-P1	GAATTTTTTCCCAACATGACTTTTG
Psat0ss1902g0080-QR-P1	ATGGTTGGAAAGCCCTTGAA
Psat0ss1902g0080-QF-P2	CGAGCTAGTGCTGGCTGCT
Psat0ss1902g0080-QR-P2	TGGCAGCGAATTCAGTCTGTT
